# Supplementary material for: Waterborne Polyurethane Treated with Flame Retardant Based on Polydimethylsiloxanes and Boron Phenolic Resin for Improving the Char Residue and Anti-Dripping Performance
Source: Molecules. 2024 Dec 8;29(23):5799. doi: 10.3390/molecules29235799 (PMC11643660; doi:10.3390/molecules29235799)
Supplement: Supplementary file 1 [file molecules-29-05799-s001.zip]

Archive with 1 entries (1 files):
- molecules-3295811-supplementary.pdf
